# Supplementary material for: Factor-specific generative pattern from large-scale drug-induced gene expression profile
Source: Sci Rep. 2023 Apr 18;13:6339. doi: 10.1038/s41598-023-33061-x (PMC10113368; doi:10.1038/s41598-023-33061-x)
Supplement: Supplementary file 1 — Supplementary Table 1. [file 41598_2023_33061_MOESM1_ESM.xlsx]

## Sheet: Supplementary Table 1
Supplementary Table 1.
All significant results are shown (FDR < 0.05). Distance, the pattern distance; No, significantly changed elements in a gene expression profile.;
PubMed, The interactions that were previously reported have been annotated from the Comparative Toxicogenomics Databases (CTD).
Gene	Distance	No	Perturbagen effect	Cell-line effect	PubMed
ABCA7	21	56	TSA		28542535
KIAA0368	21	54	TSA		NA
PMF1	22	53	TSA		NA
RTN1	24	25		NCIH1694	NA
YIPF1	25	50	TSA		NA
LTA4H	26	35	TSA		28542535
NSMAF	27	68	TSA		24935251|28542535
RCN1	27	44	TSA		NA
MT1E	28	29		HCT116	9359698|20035423|26388957|21435200|22552367|18802399|15273666|20637188|24563380|3524189|34182385|18259882|12813674|17187072|1906166|2934584|9660540|11166918|11432626|12680161|14970324|15148649|15274380|15289873|15746067|16282729|16303861|16317265|16331619|16391804|16491956|16524972|17000684|17016601|17094418|17255274|17401013|17405895|17430663|17454858|17594712|17695437|18288408|18383874|18448328…
ACOT7	30	57	TSA		NA
ACOT8	30	45	TSA		NA
CLEC16A	30	57	TSA		28542535
PDPK1	30	57	TSA		28542535
NUP50	31	50	TSA		28542535
ABLIM1	32	33		SNU1040	18095365|18852136|32537472|19771260|20501625|20530422|15271505|22206623|26388957|33548266|34627785|18259882|18802399|15531428|16886663|34182385|12813674|17187072|1906166|2934584|9660540|17597105|21435200|16550006|23536519|25280562|15273666|20637188|24563380|3524189|1461170
GATAD1	32	63	TSA		28542535
STAG1	32	47	TSA		24935251|28542535
NBN	33	52	TSA		28542535
TUBB2B	33	40		NCIH1836	11398877|1851407|9879292|165045
HNRNPD	34	53	TSA		28542535
WRAP73	34	41	TSA		NA
BASP1	35	36		T3M10	10928138|19628293|19233551|10574676|10812192|10928183|11135224|11679186|11800032|11828949|12023789|1339077|14581271|14769840|14977831|15274404|16685392|16689991|17141357|17197752|17974278|18243407|19615288|20705357|21169060|21277290|21301589|21312072|21415776|21440325|21464154|21519961|21590444|21676483|2170045|21726821|21726997|21750204|21766907|21782507|21852251|24521819|2538251|3019976|3466477…
CHKA	35	42	TSA		15901671|28542535
MAFB	35	36		HCC515	10741709|11598410|16273254|19628293|19375815|22514692|10574676|10812192|10928138|10928183|11135224|11679186|11800032|11828949|12023789|1339077|14581271|14769840|14977831|15274404|16685392|16689991|17141357|17197752|17974278|18243407|19615288|20705357|21169060|21277290|21301589|21312072|21415776|21440325|21464154|21519961|21590444|21676483|2170045|21726821|21726997|21750204|21766907|21782507|21852…
SETD3	35	46	TSA		28542535
TSR1	35	44	TSA		NA
ANP32B	36	45	TSA		15901671|28542535
DAPK3	36	39	TSA		24935251
PEX16	36	43	TSA		NA
RAD9A	36	77	TSA		23770000
ASB6	37	48	TSA		NA
DDIT3	37	56	Ro-28-1675		NA
GOLGA7	37	60	TSA		NA
2023-03-02	37	44	TSA		NA
RNF128	37	47		COV644,NCIH508	19771260|20501625|20530422|34182385|21435200|18259882|18802399|16886663|16963246|16985020|17087956|17116713|17245555|22206623|18349538|15271505|26388957|33548266|34627785|16550006|23536519|25280562|1461170|17273769|19331143|21681689|10656432|10955873|2849690|713003|9404925|19590677|23810794|24308608|11034082|12452020|16624393|19769630|24061648|16936753|16133793|11350909|11405181|1421431|1655227|1…
RNF220	37	44	TSA		NA
SREK1	37	48	TSA		NA
STAT6	37	50	TSA		24935251|26272509|27188386|23558232
ARL3	38	61	TSA		28542535|15901671
ATG2A	38	69	TSA		28542535
CDKN2D	38	45	TSA		NA
CUL9	38	53	TSA		NA
DSP	38	39		MDST8	15271505|22206623|26388957|33548266|34627785|18259882|18802399|11197048|12606626|17054584|18059344|20035423|16963246|16985020|17087956|17116713|17245555|17273769|19771260|20501625|20530422|16886663|1461170|18981723|34182385
IFT20	38	55	TSA		28542535
KPNB1	38	43	TSA		19606018|28542535
LCMT1	38	51	TSA		15901671|28542535
PDE6D	38	65	TSA		NA
PNPLA2	38	49	TSA		NA
POGK	38	51	TSA		28542535
RBMX	38	73	TSA		NA
SIGIRR	38	41	TSA		NA
SLTM	38	53	TSA		NA
ZZZ3	38	41	TSA		NA
AMN	39	42	TSA		NA
CALCOCO1	39	42	TSA		28542535
DENND1B	39	40		COV644	10926815|11528251|12078977|12216079|1336008|15370618|15464296|15476912|1655227|16647892|16723030|17225452|18418024|19428939|19769630|20603111|20705681|20935474|2119878|2121628|21442130|21445297|21592546|21616060|21618587|21633170|21667029|21676537|21681689|21685240|21687949|21696631|21745194|21852251|21878529|22331493|24999622|25927922|28408137|34510316|6542584|6684745|6897625|7133078|751711|7683…
GSAP	39	50	TSA		24935251
HDGF	39	66	TSA		28542535
METTL1	39	40	TSA		NA
MTMR14	39	50	TSA		NA
MTR	39	56	TSA		24935251
NME7	39	42	TSA		NA
PEX3	39	50	TSA		NA
PHF2	39	52	TSA		15901671|28542535
RREB1	39	62	TSA		26272509|27188386|28542535
SENP6	39	62	TSA		24935251|28542535
SLC7A1	39	54	TSA		28542535
ZC3H4	39	60	TSA		28542535
AAMDC	40	77	TSA		28542535
ARHGEF18	40	55	TSA		NA
CASP9	40	47	TSA		12556448|16010430|16904634|21345073|28542535
CEACAM6	40	43		RKO	20035423|34182385|18981723|16886663|6327928|7040929|22552367
CREBBP	40	43	TSA		16757381
CYB5R1	40	57	TSA		28542535
CYP46A1	40	43	TSA		NA
HAGH	40	47	TSA		28542535
LIN37	40	53	TSA		NA
NEU1	40	47	TSA		28542535|33770205
REV1	40	53	TSA		28542535
TRAPPC4	40	49	TSA		28542535
TRIM62	40	49	TSA		28542535
ABAT	41	46	TSA		24935251|26272509|27188386
DEK	41	70	TSA		28542535
GMCL1	41	68	TSA		NA
IFT52	41	48	TSA		28542535
LRCH4	41	52	TSA		NA
OLFM1	41	42		THP1	20350534|2346733|286623|6419896|6769133|8413777|32272438|16294345|17596541|19850784|22541086|31655332|1058041|4309695|8692421|12689943|19796711
PBX1	41	46		SNU1040	17273769|20035423|18259882|18802399|18981723|26388957|15271505|22206623|33548266|34627785|16886663|16550006|23536519|25280562|15273666|20637188|24563380|3524189|15531428|34182385|16963246|16985020|17087956|17116713|17245555|17187072
PKD1	41	46	TSA		NA
POR	41	48	TSA		28542535
SNTA1	41	42	TSA		NA
UBTD1	41	46	TSA		28542535
CCNT2	42	49	TSA		23770000|26272509|27188386
CD22	42	43	TSA		NA
CDKN1C	42	45	TSA		26272509|27188386
CRABP2	42	43		COV644	19331143|9815949|9816118|9816119|16891317|15138027|15276417|17306315|20937726|21696631|16647892|19738051|22234583|23810794|12583988|14514661|2859431|11389053|165277|2040004|398263|6588221|8453621|9111216|16936753|10926815|11528251|12439602|15370618|1655227|2119878|2861351|9523741|12078977|12216079|1336008|15464296|15476912|16723030|17225452|18418024|19428939|19769630|20603111|20705681|20935474|21…
CTCF	42	63	TSA		NA
HECTD3	42	47	TSA		28542535
NMI	42	51	TSA		24935251|26272509|27188386|28542535
PEPD	42	47	TSA		NA
SF3B3	42	55	TSA		NA
SLC31A1	42	45	TSA		15901671|28542535
TLK1	42	69	TSA		24935251|26272509|27188386|28542535
FXN	43	64	TSA		28542535
LARP1	43	48	TSA		28542535
MAST3	43	48	TSA		NA
PIGP	43	50	TSA		NA
SLC27A2	43	52		OV7	2119878|2208121|19005980|9815949|9816118|9816119|19590677|23810794|24308608|10558926|19401270|26344002|26877835|11034082|16133793|19331143|16647892|19738051|22234583|12452020|16624393|19769630|24061648|15138027|15276417|17306315|20937726|21696631|16525653|17393432|16936753
USP20	43	72	TSA		NA
ZER1	43	44	TSA		28542535
ZHX2	43	46	TSA		24935251|26272509|27188386
ASAP3	44	63	TSA		NA
ATP1B2	44	47	TSA		18836996|16865689
C7orf49	44	69	TSA		NA
DEPDC1	44	61	TSA		26272509|27188386|28542535
EWSR1	44	59	TSA		26272509|27188386|28542535
HBB	44	51		NCIH1836	11398877|1851407|9879292|12490120|165045
HMGB2	44	49	TSA		28542535
MAP4K2	44	51	TSA		14575637
PPP1R8	44	61	TSA		NA
RAB4B	44	55	TSA		NA
REEP2	44	47	TSA		28542535
SEC61A2	44	45	TSA		28542535
SPSB3	44	45	TSA		28542535
AMIGO2	45	46		RMGI	11350909|11405181|1421431|1655227|18594523|4795227|6542584|7379058|751711|8794900|8879383|9815559|985619|26150671|19331143|10926815|11528251|12078977|12216079|1336008|15370618|15464296|15476912|16647892|16723030|17225452|18418024|19428939|19769630|20603111|20705681|20935474|2119878|2121628|21442130|21445297|21592546|21616060|21618587|21633170|21667029|21676537|21681689|21685240|21687949|21696631|…
CETN2	45	46	TSA		28542535
SNUPN	45	54	TSA		NA
CDK11A	46	47	TSA		NA
GABARAPL2	46	49	TSA		28542535
KRT19	46	51		NCIH1694	11398877|1851407|9879292|7488415|206339|2156418|6307164|12490120
LGMN	46	59	TSA		15901671
MGST3	46	47	TSA		NA
PATZ1	46	53	TSA		24935251|26272509|27188386|28542535
PNMA2	46	47		NCIH1836	11398877|1851407|9879292
ROGDI	46	51	TSA		NA
ZFP64	46	49	TSA		NA
CCDC28A	47	52	TSA		NA
FAM60A	47	72	TSA		NA
MRPS18B	47	58	TSA		28542535
PBXIP1	47	56	TSA		24935251
VAMP3	47	52	TSA		NA
C18orf8	48	55	TSA		NA
CHST12	48	53	TSA		NA
CTBP1	48	63	TSA		28542535
GBE1	48	65	TSA		NA
GPN3	48	49	TSA		NA
KCTD17	48	53	TSA		NA
POLB	48	93	TSA		15901671|28542535
PSMD7	48	59	TSA		28542535
SPAG7	48	75	TSA		NA
TEAD4	48	49	TSA		NA
TM7SF2	48	57	TSA		24935251
ANXA1	49	56		TYKNU	12583988|14514661|17306315|25762632|22484361|16525653|17545545|16891317|16936753|16647892|19738051|22234583|23810794|15138027|15276417|20937726|21696631|11034082|26150671|11350909|11405181|1421431|1655227|18594523|4795227|6542584|7379058|751711|8794900|8879383|9815559|985619|19401270|24308608|26344002|26877835|11161223|11206272|11299847|11330975|11487721|11528251|11706781|12476280|14758127|153706…
ATF1	49	86	TSA		24935251|26272509|27188386
OSTM1	49	60	TSA		NA
SLC27A3	49	50		SKMEL28	10381133|11241758|11243714|11507057|11807781|12065085|12504893|12543062|14997284|15063134|17060372|18404319|19161993|1923905|20043298|20045496|20454814|20660715|20691676|21159610|21533367|21597743|22359662|22760862|22842666|23835587|24353828|25770929|26100520|26513295|3098411|32662567|35364107|7586191|7871547|8330346|8597533|8985016|9714339|9766437|16192470|9496914|15692506|23125180|18572023|1952…
UBE2E3	49	56	TSA		28542535
WDR47	49	76	TSA		24935251|28542535
ZNF451	49	58	Ro-28-1675		NA
ACAD8	50	51	TSA		NA
ADCY9	50	55	TSA		24935251|26272509|27188386
ADNP	50	83	TSA		28542535
RAP1GAP	50	77	TSA		NA
UBE2Z	50	53	TSA		NA
WDR82	50	51	TSA		NA
FAM117A	51	58	TSA		24935251|26272509|27188386|28542535|33770205
HABP4	51	52	TSA		28542535
IRAK1	51	60	TSA		NA
LANCL2	51	54	TSA		24935251|28542535
PHKG2	51	80	TSA		NA
TMEM41B	51	54	TSA		15901671
CCR7	52	55		OV7	12583988|14514661|17306315|2208121|19590677|23810794|24308608|10926815|11528251|12078977|12216079|1336008|15370618|15464296|15476912|1655227|16647892|16723030|17225452|18418024|19428939|19769630|20603111|20705681|20935474|2119878|2121628|21442130|21445297|21592546|21616060|21618587|21633170|21667029|21676537|21681689|21685240|21687949|21696631|21745194|21852251|21878529|22331493|24999622|25927922…
MAGEA6	52	55		OV7	10926815|11528251|12078977|12216079|1336008|15370618|15464296|15476912|1655227|16647892|16723030|17225452|18418024|19428939|19769630|20603111|20705681|20935474|2119878|2121628|21442130|21445297|21592546|21616060|21618587|21633170|21667029|21676537|21681689|21685240|21687949|21696631|21745194|21852251|21878529|22331493|24999622|25927922|28408137|34510316|6542584|6684745|6897625|7133078|751711|7683…
NUP62	52	79	TSA		28542535|25341891
PLAUR	52	84	PMA,IBD		25613284
PTPN1	52	73	TSA		NA
SCGB2A1	52	55		RMGI	19590677|23810794|24308608|16525653|17393432|19401270|26344002|26877835
SLC9A3R1	52	55	TSA		NA
TAX1BP1	52	55	TSA		NA
TCERG1	52	87	TSA		NA
WIPI1	52	57	TSA		NA
ATP13A2	53	56	TSA		NA
BBS9	53	58	TSA		28542535
CDK4	53	64	TSA		19606018|23770000
GNG7	53	58	TSA		28542535
HNRNPDL	53	56	TSA		NA
SKP1	53	54	TSA		NA
SLC9A1	53	74	TSA		NA
SMPD1	53	64	TSA		NA
SNRPE	53	64	TSA		24935251
STX12	53	68	TSA		28542535
TOR1B	53	54	TSA		NA
ASS1	54	62		CL34,COV644	16886663|34182385|11432626|15274380|16317265|17255274|17401013|17405895|17430663|17594712|17695437|18448328|18509181|18945862|19833683|20462981|20979931|21048041|21114776|24908156|16963246|16985020|17087956|17116713|17245555|22206623|16550006|23536519|25280562|17273769|18259882|18802399|18981723|26388957|8622018|15271505|33548266|34627785|11166918|12680161|14970324|15148649|15289873|15746067|1628…
GCDH	54	65	TSA		28542535
POLR3E	54	63	TSA		28542535
PTBP1	54	55	TSA		NA
RND1	54	59	TSA		15901671|24935251|26272509|27188386|28542535
SPTAN1	54	69	TSA		NA
CSRP2	55	56		JHUEM2	16569247|11473722|12695909|1455690|18566989|19148513|23029392|9685853|22543862|2531993|332603|3906481|17301261|17359293|20863554|2227540|12601542|27259717|65687
SLC25A44	55	70	TSA		NA
WDR74	55	58	TSA		24935251|28542535
WEE1	55	58	TSA		28542535
CADM1	56	57		SNUC4	1461170|7960606|31004929|11432626|15274380|16317265|17255274|17401013|17405895|17430663|17594712|17695437|18448328|18509181|18945862|19833683|20462981|20979931|21048041|21114776|24908156|15273666|20637188|24563380|3524189|6327928|7040929|18981723|16963246|16985020|17087956|17116713|17245555|22206623|19771260|20501625|20530422|22552367|18095365|18852136|32537472|34182385|17273769|18259882|18802399…
CCL20	56	63	IBD		NA
DCTD	56	85	TSA		28542535
NECAP2	56	67	TSA		NA
NPTX2	56	57		SW480	22552367|18981723|20035423|15273666|20637188|24563380|3524189|14639003|17594712|15271505|22206623|26388957|33548266|34627785|19771260|20501625|20530422|34182385|17390374|16963246|16985020|17087956|17116713|17245555
NUP54	56	63	TSA		NA
PPP2R5B	56	77	TSA		28542535
CLN6	57	66	TSA		NA
DUT	57	60	TSA		15901671
USP1	57	74	TSA		NA
USP22	57	96	TSA		28542535
GJA1	58	59		JHUEM2	16569247|193073|2531993|2826865|2947675|22543862|332603|3906481|19148513|17301261|10834325|11310150|11720461|11759963|12365480|15255851|16147692|16202921|16288118|16691316|17893378|19155303|19920271|20404000|20544844|2081280|2127240|21341743|25123088|2563046|2578557|7590470|7677689|8383191|8500499|8917418|9064904|9067122|9208491|9269612|9579567|9685853|10454265|1137706|1137707|11437935|15700306|1…
GNAI2	58	91	TSA		24935251|26272509|27188386|28542535|15901671
GUK1	58	69	TSA		15901671
IDI1	58	67	TSA		28542535
SLC46A3	58	71	TSA		24935251
ULBP2	58	83	TSA		NA
GEMIN4	59	80	TSA		28542535
SLC25A20	59	64	TSA		28542535
CPVL	60	65		CL34	18259882|18802399|11197048|12606626|17054584|18059344|20035423|34182385|15273666|20637188|24563380|3524189|17187072|18095365|18852136|32537472
EXOSC8	61	86	TSA		28542535
PTPN9	61	64	TSA		NA
BLVRA	62	73	TSA		26272509|27188386
LMNB1	62	67	TSA		24935251|28542535
LTF	62	71		NCIH1694	11398877|1851407|9879292|165045
P4HA1	62	65	PAC-1		NA
PCK2	62	67	Ro-28-1675		NA
TBPL1	62	93	TSA		NA
VASH2	63	64	TSA		24935251|26272509|27188386
FDFT1	64	73	TSA		NA
COX7A2L	65	70	TSA		NA
FOXM1	65	86	TSA		NA
LPL	65	66		SNUC4	15273666|20637188|24563380|3524189|20035423|16550006|23536519|25280562|16963246|16985020|17087956|17116713|17245555|22206623|32391058|18259882|18802399|21544799|23466459|30701287|11432626|15274380|16317265|17255274|17401013|17405895|17430663|17594712|17695437|18448328|18509181|18945862|19833683|20462981|20979931|21048041|21114776|24908156|34182385|31004929|16886663|8622018|21723078|1461170|197712…
RRAGA	65	66	TSA		NA
ANO1	66	71		NCIH1694	NA
CALU	66	69	TSA		24935251
CEP131	66	79	TSA		NA
DDAH1	66	67		TYKNU	19590677|23810794|24308608|10926815|11528251|12078977|12216079|1336008|15370618|15464296|15476912|1655227|16647892|16723030|17225452|18418024|19428939|19769630|20603111|20705681|20935474|2119878|2121628|21442130|21445297|21592546|21616060|21618587|21633170|21667029|21676537|21681689|21685240|21687949|21696631|21745194|21852251|21878529|22331493|24999622|25927922|28408137|34510316|6542584|6684745|…
HBEGF	66	67	IBD		NA
KAT6A	66	73	mepacrine		NA
OCEL1	66	71	TSA		NA
ZFP36L1	66	67		OV7	2208121|9815949|9816118|9816119|12452020|16624393|19769630|24061648|17393432|11389053|165277|2040004|398263|6588221|8453621|9111216|10926815|11528251|12439602|15370618|1655227|2119878|2859431|2861351|9523741|16891317|18462866|19020741|16525653|19259094|19331143|19005980|11034082|16936753|15138027|15276417|17306315|20937726|21696631|11350909|11405181|1421431|18594523|4795227|6542584|7379058|751711…
MAFF	67	76	IBD		NA
PCMT1	67	78	TSA		NA
TESK2	67	68	TSA		28542535
PDS5A	68	69	TSA		26272509|27188386|28542535
TSC22D3	68	91	Ro-28-1675		NA
CXCL8	69	79	PMA,IBD		10072544|12039947|12765200|12812920|15286717|15502056|16091123|16134060|16376386|17366569|17572062|17588137|17685462|18434080|18958421|19118619|19135038|19416633|19665545|20438634|20858459|20920494|21035309|21075198|22322153|23426871|23535185|23680697|24964617|25446327|25540590|30133131|30696844|31068361|31217279|35001170|8006454|9122163|9628260|15912099
DNTTIP2	69	70		SKMEL28	18572023|19524636|20886546|23069812|23549458|35364107|15692506|10029692|17060372|19755658|21863085|22935520|24120900|25908611|24353828|12205293|18179623|16192470|9496914|16039397|14993021|10381133|11241758|11243714|11507057|11807781|12065085|12504893|12543062|14997284|15063134|18404319|19161993|1923905|20043298|20045496|20454814|20660715|20691676|21159610|21533367|21597743|22359662|22760862|22842…
MPC2	69	70	TSA		NA
PRAF2	69	76	TSA		NA
SPRY2	69	78	TSA		26272509
ADGRE1	70	71		NCIH1694	12490120|11398877|1851407|9879292
ALAS1	70	89	TSA		28542535
AARS	71	129	mepacrine,Ro-28-1675		NA
RAB3A	71	72	TSA		23558232
SLC25A4	71	74	TSA		15901671|28542535
TRAM2	71	94	TSA		NA
CKAP4	72	73		NCIH596	10741709|11598410|16273254|11212258|23435014|29059373|17026967|21889949|27794399|21114963|22385925|19628293|23912706
DUSP5	72	81	IBD		NA
GADD45A	72	89	Ro-28-1675		NA
KHNYN	72	87	TSA		NA
SMARCA4	72	73	TSA		NA
TMCO1	72	79	TSA		NA
LAMC2	73	80	PMA		23519560
LRRC41	73	82	TSA		24935251|28542535
PPCDC	73	76	TSA		NA
AKR1C3	74	75		RKO	16645374|17179728|18448328|18473752|18945862|19693536|19833683|20212239|20462981|20722491|21048041|21114776|27631426|15273666|20637188|24563380|3524189|26388957|22552367|11166918|11432626|12680161|14970324|15148649|15274380|15289873|15746067|16282729|16303861|16317265|16331619|16391804|16491956|16524972|17000684|17016601|17094418|17255274|17401013|17405895|17430663|17454858|17594712|17695437|1828…
ARFIP2	74	83	mepacrine		NA
B4GAT1	74	90	PMA,IBD		NA
CAPN2	74	75		TYKNU	11034082|16936753|19331143|15138027|15276417|17306315|20937726|21696631|11389053|165277|2040004|398263|6588221|8453621|9111216|19401270|24308608|26344002|26877835|19259094|21863085|12583988|14514661|12452020|16624393|19769630|24061648|25762632|10926815|11528251|12078977|12216079|1336008|15370618|15464296|15476912|1655227|16647892|16723030|17225452|18418024|19428939|20603111|20705681|20935474|2119…
KEAP1	74	123	TSA		15901671|28542535
LAMB3	74	82	PMA,IBD		25613284
LIF	74	88	PMA,IBD		16979875|26198647|25613284
STXBP1	74	101	TSA		23558232|24935251|28542535
XBP1	74	100	TSA,Ro-28-1675		24935251|28542535
CDCA4	75	82	mepacrine		NA
MRPL19	75	78	TSA		NA
NCOA3	75	76	TSA		24935251|26272509|27188386|28542535
PHGDH	75	88	Ro-28-1675		NA
BNIP3	76	103	PAC-1		NA
FOXO4	76	106	TSA,mepacrine		28542535
SLC38A1	76	78		CL34,RMUGS	10926815|11528251|12078977|12216079|1336008|15370618|15464296|15476912|1655227|16647892|16723030|17225452|18418024|19428939|19769630|20603111|20705681|20935474|2119878|2121628|21442130|21445297|21592546|21616060|21618587|21633170|21667029|21676537|21681689|21685240|21687949|21696631|21745194|21852251|21878529|22331493|24999622|25927922|28408137|34510316|6542584|6684745|6897625|7133078|751711|7683…
CCNA2	77	105	TSA,mepacrine		15179185|28542535|15901671
ERAP2	77	78		NCIH1836	11398877|1851407|9879292|165045
NFKB1	77	106	TSA,PMA,IBD		25613284|14527959|15090542|15322087|15710601|15811958|15905586|16007145|16230421|16376386|17498959|17767925|20858459|30133131|30919561|34626302|8573121|9122163|9973483|10692565|19539808|23835587|17984113|28542535
TNFAIP3	77	103	PMA,IBD		15451058|20438634|21035309|21873647|31068361|25613284
ZWINT	77	90	TSA		NA
PLA2G15	78	129	TSA		NA
NET1	79	82	mepacrine		NA
TRAK2	79	108	TSA		NA
CCND3	80	111	TSA		15179185
ST7	80	103	TSA		28542535|15901671
YARS2	80	87	TSA		28542535
APPBP2	81	88	mepacrine		NA
GNA11	81	82	TSA		NA
PCBD1	81	82	TSA		15901671|24935251|26272509|27188386
ATF6	82	101	Ro-28-1675		NA
DNAJB1	82	106	TSA,mepacrine		19606018
JUNB	82	88	PMA,IBD		15666830|17148446|31068361|8631129|15920718|19000923|1932749|19945525
LPGAT1	82	89	TSA		24935251|26272509
TUBA1A	82	87	TSA	SW480	-
MAPK1IP1L	83	84	TSA		NA
MTHFD2	84	95	Ro-28-1675		NA
CXCL3	85	88	PMA		NA
TUBA4A	85	86		SNUC5	9359698|18802399|20035423|7960606|32391058|15273666|20637188|24563380|3524189|18259882|17893519|18521906|20886344|22552367|30701287|31715269|33577917|34273909|34182385|31004929|16963246|16985020|17087956|17116713|17245555|22206623|21435200|26388957|17273769|15271505|33548266|34627785|16550006|23536519|25280562|17187072
LCN2	86	97		THP1	20368581|17179225|3352696|10536188|14508522|16294345|17596541|273209|12689943|19796711|20350534|19158949|19997560|2416438|2346733|286623|6419896|6769133|8413777|12931215|16467208|16968895|17050201|18825661|19850784|20471514|22541086|1058041|4309695|8692421|2172608|4502569|10759716|12172056|12884821|16219352|16985182|1877195|7529655|7715077|7858489|31655332|32272438
AKAP8	87	92	TSA	NCIH1694	-
ALDOC	87	129	TSA,PAC-1		15901671
GABPB1	87	124	TSA		24935251|28542535
GADD45B	87	92	TSA		24935251|26272509|27188386|28542535
NMT1	87	94	TSA		NA
POSTN	87	91		JHUEM2,RKO	2227540|17359293|20863554|11473722|12695909|1455690|18566989|19148513|23029392|9685853|27259717|16569247|22543862|2531993|332603|3906481|12601542|9346228|17301261|65687|10834325|11310150|11720461|11759963|12365480|15255851|16147692|16202921|16288118|16691316|17893378|19155303|19920271|20404000|20544844|2081280|2127240|21341743|25123088|2563046|2578557|7590470|7677689|8383191|8500499|8917418|90649…
SMNDC1	87	92	TSA		NA
ANO10	88	103	TSA		NA
GFPT1	88	97	Ro-28-1675		NA
NIPSNAP1	88	89	PMA		25613284
NOSIP	88	129	TSA		28542535
TCFL5	88	91	TSA		NA
TXNRD1	88	112	PMA,isoliquiritigenin		25613284|12949356
LRP10	89	107	PMA,IBD		25613284
WFS1	89	112	TSA		NA
COL1A1	90	93	TSA		15901671|27396813|24935251|26272509|27188386|28542535
MAPKAPK2	90	91		NCIH1694	11398877|1851407|7488415|9879292|12490120
NOTCH1	90	99	TSA		17185465
PNP	90	93	PMA		25613284
TMEM5	90	95		SKMEL1	16467112|8616088
CDK7	91	94	TSA		28542535
NFKBIB	91	103	PMA,IBD		20026373|25613284
NOP56	91	94		NCIH596	11212258|23435014|29059373|30381462|23136191|19497414|23912706|14977856|19360361|21114963|22385925
RNPS1	91	92		COV644	NA
BNIP3L	92	146	TSA,PAC-1		NA
NRIP1	92	99	TSA		24935251|26272509|27188386|28542535
TKT	92	97		NOMO1	16294345|17596541|19850784|22541086|1987363|20350534|2346733|286623|6419896|6769133|8413777|12931215|16467208|16968895|17050201|18825661|20471514|12689943|19796711|15781211|19326098|19478238|19900423|20018183|20939751|21216845|21859636|22005026|3590206|7542115|8933618|9118903|9118913|9230185|31655332
TLK2	92	93		SNU1040	15271505|22206623|26388957|33548266|34627785|16963246|16985020|17087956|17116713|17245555|16550006|23536519|25280562|34182385|18259882|18802399|11432626|15274380|16317265|17255274|17401013|17405895|17430663|17594712|17695437|18448328|18509181|18945862|19833683|20462981|20979931|21048041|21114776|24908156
HMGA2	93	94	TSA		24935251|26272509|27188386
PIGB	93	114	TSA		NA
TMEM97	93	94	PMA		NA
CES1	94	102		RKO,SNUC5	15273666|15746067|16303861|16317265|16391804|16491956|17159606|17454858|18259882|18509181|18842611|20097248|20637188|21852251|22111927|24191041|29913120|9861240|34182385|17273769|18521906|18981723|16645374|17179728|18448328|18473752|18945862|19693536|19833683|20212239|20462981|20722491|21048041|21114776|27631426|15066917|16030091|17047198|17316360|17339622|19671906|20886344|8791132|26388957|93596…
CLPX	94	95	TSA		28542535
DDIT4	94	162	Ro-28-1675,PAC-1		NA
INTS3	94	105	TSA		NA
NUDCD3	94	95	mepacrine		NA
RBP4	94	99		NCIH1694,NCIH1836,RKO	11197048|12606626|17054584|18059344|20035423|17390374|17893519|18521906|20886344|22552367|30701287|31715269|33577917|34273909|18095365|18852136|32537472|18259882|18802399|16963246|16985020|17087956|17116713|17245555|22206623|15271505|26388957|33548266|34627785|11432626|15274380|16317265|17255274|17401013|17405895|17430663|17594712|17695437|18448328|18509181|18945862|19833683|20462981|20979931|210…
TF	94	95		HCC15	16247446|23292798|23912706|19497414|21889949|10574676|10812192|10928138|10928183|11135224|11679186|11800032|11828949|12023789|1339077|14581271|14769840|14977831|15274404|16685392|16689991|17141357|17197752|17974278|18243407|19615288|20705357|21169060|21277290|21301589|21312072|21415776|21440325|21464154|21519961|21590444|21676483|2170045|21726821|21726997|21750204|21766907|21782507|21852251|24521…
ICMT	95	100	PMA		NA
NPC1	95	142	TSA,PMA,IBD		28542535|25613284
SUV39H1	95	144	TSA		28542535
MAT2A	96	99	mepacrine		NA
MYC	96	138	TSA,mepacrine		12414619|17185465|18538736|24935251|26272509|27188386|28542535|25769527|28720477
ADI1	97	98	TSA		NA
DDB2	97	100	IBD		NA
MMP1	97	153	PMA,IBD		25613284|16176868|20004183|20858459|8798622
RELB	97	159	PMA,IBD		25613284
PLK1	98	126	TSA,PAC-1		28542535
PAFAH1B3	99	108	TSA		NA
PPARD	99	132	TSA		NA
USP7	99	112	TSA		28542535
C2CD2L	100	138	TSA,mepacrine		15901671
CCDC92	100	105	TSA		NA
EGFR	100	101		A673	14601052|14727169|16985182|11772151|15675594|16326096|16333817|16624831|1929498|3690810|6612319|2206854|16646077|21183792
RPP38	100	101	TSA		28542535
UBQLN2	100	101	TSA		NA
CHMP6	101	114	mepacrine		NA
HP	101	103		SKMEL1,SNUC5	26388957|16550006|23536519|25280562|11197048|12606626|17054584|18059344|20035423|1461170|15531428|18095365|18852136|32537472|15273666|20637188|24563380|3524189|17893519|18521906|20886344|22552367|30701287|31715269|33577917|34273909|18259882|18802399|34182385|16886663|21435200|19426720|10381133|11241758|11243714|11507057|11807781|12065085|12504893|12543062|14997284|15063134|17060372|18404319|19161…
MRPL12	101	124	mepacrine		NA
PTPN12	101	120	TSA,PMA,IBD		26272509|27188386|25613284
RPS6KA1	101	108	TSA		15901671
MLEC	102	107	TSA		NA
ICAM1	104	140	PMA,IBD		10484327|11164475|20920494|30218697|31351099
TMEM109	104	109	TSA		NA
TSEN2	104	115	mepacrine		NA
CRIP1	105	117		DV90,MDST8	19628293|21889949|27794399|23912706|11212258|23435014|29059373|10574676|10812192|10928138|10928183|11135224|11679186|11800032|11828949|12023789|1339077|14581271|14769840|14977831|15274404|16685392|16689991|17141357|17197752|17974278|18243407|19615288|20705357|21169060|21277290|21301589|21312072|21415776|21440325|21464154|21519961|21590444|21676483|2170045|21726821|21726997|21750204|21766907|21782…
EEF1A2	105	108		NCIH596	NA
INPP1	105	117	PMA,IBD		25613284
TERF2IP	106	109	mepacrine		NA
HMOX1	107	167	IBD,isoliquiritigenin		23942037
NFKBIA	107	164	TSA,PMA,IBD		15899819|22842666|10072544|12115659|15330761|15477007|15502056|16174796|16376386|17588137|17767925|18958680|19416633|19665545|20152819|20155627|20206692|20438634|20584749|20858459|21354279|21515303|22322153|23535185|23899529|23941771|25540590|25590691|25656647|25818598|30090394|30590137|31068361|9434740|25613284|16343552|16474181|18551458|20026373|20043298|22542552|29462589|31351099
PGAM1	107	108	PAC-1		NA
RBKS	107	116	TSA		NA
SDC1	107	109		CL34,HCC15	11212258|23435014|29059373|23912706|19233551|19628293|10574676|10812192|10928138|10928183|11135224|11679186|11800032|11828949|12023789|1339077|14581271|14769840|14977831|15274404|16685392|16689991|17141357|17197752|17974278|18243407|19615288|20705357|21169060|21277290|21301589|21312072|21415776|21440325|21464154|21519961|21590444|21676483|2170045|21726821|21726997|21750204|21766907|21782507|21852…
EPN2	108	109		SKMEL1	NA
FHL2	108	121	TSA		NA
HOOK2	108	113	TSA		NA
IER3	109	165	PMA,IBD		19840844|19945525|31068361|25613284
CYTH1	110	119	TSA		NA
JADE2	110	141	TSA		24935251|28542535|33770205
TICAM1	110	124	PMA,IBD		NA
CLIC4	111	112		A673	NA
MAP4K4	112	113	PMA		25613284
STUB1	112	123	TSA		NA
PUF60	113	165	TSA,mepacrine		NA
TYMS	113	132	TSA	NCIH596	-
ARHGEF2	114	130	PMA,Ro-28-1675		NA
FOSL1	114	179	TSA,PMA,IBD		25613284|17148446|9122163|18755854|19000923
GLRX	114	153	TSA		24935251|27188386|28542535
HOXA10	114	115		NCIH1694	NA
RAB11FIP2	114	121	TSA		24935251
MLLT11	116	117	TSA		NA
SPR	116	133	TSA		15901671
CEBPB	117	118		RMUGS	NA
HSPA8	117	138	mepacrine		NA
SMAD3	117	126	TSA		28542535
TIMELESS	117	144	TSA,PMA,mepacrine		25613284
DHDDS	118	134	TSA,mepacrine		NA
TMEM110	118	123	TSA		NA
CDKN1A	119	145	PMA,IBD		10910055|15735102|15976015|15978937|18223691|18958680|24211529|9348195|19945525|25613284
EGR1	119	141	PMA,IBD		10739673|10779383|10910055|20479004|31068361|15920718|19945525|10693946|25613284
NPR3	119	122		SW480	NA
POLR2I	119	120	mepacrine		NA
SCAND1	119	148	mepacrine		NA
ATF5	121	165	TSA,mepacrine		24935251|28542535
FAM57A	121	158	TSA		NA
GPATCH8	121	124		RKO	NA
SRC	121	124		TYKNU	NA
CDKN1B	122	135	TSA		17185465|17431121|18544619|23770000
KDM3A	122	151	PAC-1	NOMO1	-
PPARG	122	123		NCIH1694	NA
ARPP19	123	132	TSA		NA
HSPA1A	123	128	TSA		NA
ABHD6	125	130	TSA		24935251|26272509|27188386|28542535|15901671
CCNB2	125	142	TSA		23770000
CSRP1	125	130		A673	11772151|14601052|15675594|16326096|16333817|16624831|1929498|3690810|6612319|2206854|16646077|21183792
DUSP4	126	127	TSA		24935251|26272509|27188386|28542535
XIST	126	133		VCAP,NOMO1,SNUC4	9230185|20350534|2346733|286623|6419896|6769133|8413777|18922616|3352696|18206229|2172608|4502569|16294345|17596541|17292933|21705451|25062956|16740699|21536718|24424067|27998958|29148069|30387366|34838672|16166447|17136230|380805|6340628|6377283|7127658|16039940|24100277|27908234|18798265|19789329|16345077|12584743|2105161|2137026|15333686|15749863|15897917|16729912|16868541|16888761|18437689|20…
KYNU	127	134		NCIH1694	11398877|1851407|7488415|9879292|12490120|165045
BHLHE40	128	137	PAC-1		NA
PRKCD	128	140	TSA,IBD		NA
CGRRF1	129	138	TSA		26272509|27188386
KDM5B	129	142	mepacrine		NA
SELL	129	143		NCIH1694,OV7	16936753|19590677|23810794|24308608|2208121|2119878|16288038|15138027|15276417|17306315|20937726|21696631|16647892|19738051|22234583|16525653|17393432|19005980|11034082|18462866|19020741|16133793|19259094|19331143|9815949|9816118|9816119|19401270|26344002|26877835
ST3GAL5	129	158	TSA		28542535|15901671
STX1A	129	142	TSA	WSUDLCL2	-
MAP7	130	135		U937	NA
RNF167	130	133		WSUDLCL2	NA
SPTLC2	132	135	mepacrine	A673	-
SLC25A6	133	136	TSA		NA
SLC35F2	133	154	TSA		24935251|26272509|27188386
TIAM1	133	140	TSA		24935251
GOLT1B	134	141	PMA		25613284
NFIL3	134	149	Ro-28-1675		NA
CANT1	135	144	mepacrine		NA
PTGS2	137	138	PMA		10783318|11237475|15680906|15843042|15997105|16417216|16552572|16870006|16979875|17767925|18958680|19416633|19656660|19804834|20004183|20032081|20155627|20584749|20606309|20858459|21375462|21511917|21807015|22353212|22523472|22595400|23899529|24836925|25818598|27224899|28709031|31506784|8621535|9705326|11458457|14613874|19723084|10381133|10718345|12872987|14530214|15122579|15630167|16474181|16557…
PSMD2	139	143		SKM1,A673	15675594|16294345|17596541|31655332|18360721|17179225
INPP4B	141	142		NCIH1694	NA
KCTD5	141	174	TSA		15901671
AGR2	142	147		NCIH1694,SKMEL28,WSUDLCL2	11398877|1851407|9879292|12490120|2435036|12065085|19397947|22011395|23876855|10029692|17060372|19755658|21863085|22935520|24120900|25908611|24353828|1672178|23125180|17195561|18590791|11243714|15173996|16517061|19329757|15225900|6211233|10370867|10381133|15837718|26100520|8985016|16192470|9496914|18572023|19524636|20886546|23069812|23549458|35364107|16467112|8616088|11836136|12661181|15504454|16…
CNPY3	142	148		HCC515,THP1	19628293|18206229|18360721|16294345|17596541|32272438|20350534|2346733|286623|6419896|6769133|8413777|17179225|19850784|22541086
DUSP6	143	154	IBD		NA
TNIP1	144	186	PMA,IBD		25613284
ADRB2	145	160	TSA	NCIH1694	-
RGS2	145	146	TSA		24935251|28542535
TRAPPC3	145	146	Ro-28-1675		NA
DHRS2	146	159	TSA	H1299	-
PCNA	147	152	Ro-28-1675		NA
TXNDC9	148	149		SKMEL28	NA
ERBB2	149	150	TSA		NA
PLCB3	149	168	TSA	HCC515,NCIH596	-
CXCL2	150	164	PMA,IBD		20852150|26513295|31351099
MAL	150	156		PL21,SNUC5	32272438|16294345|17596541|16010591|24794707|9766754|31655332|19850784|22541086|20350534|2346733|286623|6419896|6769133|8413777|14604977|16228241|17679729|18206229|18460780|18704418|19010910|19387464|17179225|15273666|15746067|16303861|16317265|16391804|16491956|17159606|17454858|18259882|18509181|18842611|20097248|20637188|21852251|22111927|24191041|29913120|9861240|11432626|15274380|17255274|17…
TIMM9	151	185	TSA,mepacrine		NA
CDC25B	153	168	mepacrine		NA
PARP2	156	204	TSA,mepacrine		NA
HMG20B	157	158	TSA		NA
RRP8	160	161		JHUEM2	NA
C2CD5	166	175	TSA		NA
TLR4	168	180		LOVO,OV7	17597105|18095365|18852136|32537472|11197048|12606626|17054584|18059344|20035423|22552367|16879199|22180778|15273666|15746067|16303861|16317265|16391804|16491956|17159606|17454858|18259882|18509181|18842611|20097248|20637188|21852251|22111927|24191041|29913120|9861240|16550006|23536519|25280562|6327928|7040929|18802399|31004929|19771260|20501625|20530422|16886663|21435200|15271505|22206623|263889…
RPS4Y1	169	187		A375,SKMEL1,SNUC5,SW620	19397947|22011395|23876855|10029692|17060372|19755658|21863085|22935520|24120900|25908611|34182385
SERPINA3	169	173		SW480,NCIH508	NA
MICALL1	171	176	TSA		24935251|26272509|27188386
SATB1	173	174		OV7	NA
COG2	176	177	mepacrine		NA
ZNF586	176	190		A673,NCIH2073	19628293
ATP6V1D	177	223	TSA,mepacrine	HCC15,SNUC5	-
PPP2R5E	178	179		JHUEM2	NA
EIF5	192	202	TSA,mepacrine		24935251
HMGCS1	192	197		SKM1,COV644,TYKNU	NA
MCOLN1	209	252	TSA	SW948	-
